# Supplementary material for: The protective mutation A673T in amyloid precursor protein gene decreases Aβ peptides production for 14 forms of Familial Alzheimer’s Disease in SH-SY5Y cells
Source: PLoS One. 2020 Dec 28;15(12):e0237122. doi: 10.1371/journal.pone.0237122 (PMC7769289; doi:10.1371/journal.pone.0237122)
Supplement: S1 Data — (XLSX) [file pone.0237122.s001.xlsx]

## Sheet: ABeta 40
	FAD - Control						A673T Treated
Wild-type	30.8996	22.852	23.4713	25.3063	27.8606	28.3279	14.8298	8.38085	3.52869	8.1428	11.4916	12.928
KM670/671NL (Swedish)	92.7866	84.0378	89.8915	77.138	79.255	84.8309	96.2437	73.2512	99.5466	72.4732	82.9739	86.4892
A673V	38.6754	29.906	33.3172	24.9905	37.2535	25.7201	0	0	0	0	0	0
H677R (English)	55.2334	60.8919	58.9017	56.5331	56.5715	57.4069	124.527	118.767	122.422	119.941	120.706	120.956
D678H (Taiwanese)	151.387	200.155	183.261	189.952	188.143	166.783	232.281	197.309	219.516	219.685	214.793	229.599
D678N (Tottori)	520.964	569.619	552.038	531.682	549.064	522.953	498.942	451.156	491.029	471.521	459.073	489.495
E682K (Leuven)	752.77	845.654	836.719	837.339	777.155	774.463	529.791	567.099	530.054	535.263	565.248	562.939
K687N	76.7524	108.021	84.7437	91.2953	104.009	93.1999	60.5459	73.4103	69.2681	73.1771	69.8473	68.4479
A692G (Flemish)	96.4575	148.399	120.515	144.63	118.791	117.773	63.682	83.2594	77.1827	65.0299	78.4939	79.3764
E693del (Osaka)	29.619	37.6005	31.4016	30.9479	36.021	34.633	18.0338	19.3538	19.0596	18.5219	18.2066	19.0676
E693G (Arctic)	12.3819	17.7506	5.62091	14.4541	8.98352	16.8177	2.92167	14.6875	19.7399	3.17986	17.6925	4.62012
E693K (Italian)	55.7291	69.7075	61.447	67.4207	69.5334	58.6643	40.4408	44.5228	42.6539	41.9681	44.2103	44.519
E693Q (Dutch)	40.6733	49.8796	47.7051	42.2398	42.5702	41.9569	39.5035	47.7759	40.031	47.4817	40.0955	44.7994
D694N (Iowa)	26.447	40.8266	27.5038	30.2096	28.5933	35.0192	12.9031	16.6586	14.3109	13.9754	14.1857	15.7906
A713T	18.0338	22.9526	20.2808	22.3833	18.4114	19.1639	13.4362	16.892	13.5519	14.3733	15.615	14.7629
T714A (Iranian)	20.1014	27.0795	21.5405	21.9454	26.6217	25.7259	17.2389	25.0627	19.2439	19.2284	18.1377	22.9891
T714I (Austrian)	33.0837	37.8336	36.1241	35.0213	34.2301	37.2497	22.2039	25.3063	23.061	23.2312	22.8472	24.0546
V715A (German)	64.0238	71.9459	66.0141	68.3012	68.1091	69.8957	39.2673	47.5628	39.7491	40.1033	42.4727	39.6875
V715M (French)	48.8338	55.3365	52.9973	53.7092	52.4764	49.3202	38.3147	38.5541	38.5522	38.4738	38.4213	38.4845
I716M	95.4179	103.733	102.053	99.0903	99.029	103.49	64.9294	76.3143	67.0758	68.291	72.8838	75.8546
I716F (Iberian)	14.8298	8.38085	6.79845	10.5516	13.6847	12.8684	7.40489	12.0268	10.5687	12.1129	8.41243	10.1043
I716T	12.6414	14.3255	12.8858	13.4355	14.1803	12.799	27.3605	30.9712	28.6985	28.2677	28.3736	30.2899
I716V (Florida)	26.7823	31.2395	30.1979	27.4898	30.6114	29.9469	21.2272	25.6052	22.1986	23.3496	24.0596	23.2371
V717F	42.7346	48.8338	47.5936	42.7536	47.8491	46.7602	35.8752	41.3665	38.2619	37.4712	41.0307	39.311
V717G	61.2646	75.3184	67.3111	69.6311	64.5017	64.2467	47.3491	56.3152	50.0414	52.3289	51.4742	49.9369
V717L	21.6475	11.4977	20.6646	16.808	19.7593	17.4051	11.4977	7.87301	12.3832	12.176	10.006	9.56875
V717I (London)	45.4025	48.2006	38.4915	41.2524	44.4432	38.9339	13.0733	13.9149	1.60708	6.79845	8.33425	4.20191
T719P	20.8962	28.2156	25.7609	23.2915	23.4317	25.8757	20.8962	23.7824	23.4901	21.756	22.7833	21.3058
M722K	39.7389	43.6336	40.5368	40.8682	42.5681	41.1114	27.3605	30.1589	28.9203	27.5122	29.0113	30.1011
L723P (Australian)	37.3492	47.3491	38.5961	43.6068	42.3832	45.4827	39.9736	49.4627	40.6399	43.9244	48.3205	42.3247
K724N (Belgian)	51.7329	58.8179	56.502	57.9777	56.7799	58.1926	53.551	60.3299	57.5314	58.4338	53.7465	59.9685

## Sheet: ABeta 42
	FAD - Control						A673T Treated
Wild-type	5.56769	7.78782	7.00713	5.39688	5.58187	6.62698	4.2959	2.54993	2.91712	4.41944	2.7053	3.75912
KM670/671NL (Swedish)	13.1951	12.4791	9.09217	8.11686	10.4867	11.0686	11.5083	10.2579	8.73133	8.06909	11.3316	9.61882
A673V	7.99931	6.23344	5.27326	4.53587	7.56798	6.43602	0	0	0	0	0	0
H677R (English)	10.3814	9.61469	10.3238	9.91073	9.77935	9.75434	20.6538	19.8034	20.648	19.9006	19.9233	20.4694
D678H (Taiwanese)	25.325	28.1268	27.3598	28.0451	26.8774	27.015	34.4262	30.1696	33.4219	33.3683	33.9918	30.2491
D678N (Tottori)	71.0371	72.5624	71.867	71.206	71.0886	71.9531	70.7637	68.1962	70.7359	68.3896	68.4219	69.3295
E682K (Leuven)	102.564	117.41	116.996	109.564	115.153	103.409	76.9959	77.6291	77.167	77.0488	77.3297	77.5402
K687N	9.51952	11.8042	10.5228	10.7144	11.3224	11.5036	6.78701	7.77768	7.74633	7.55156	7.4691	7.72232
A692G (Flemish)	11.4344	16.2569	15.1745	13.9352	15.8932	13.8898	7.48521	8.84745	8.66753	8.46636	7.88232	8.60766
E693del (Osaka)	3.1399	3.70211	3.34009	3.4599	3.37669	3.37272	2.33736	2.5627	2.49467	2.44619	2.53218	2.40104
E693G (Arctic)	4.84262	4.10819	2.46827	2.94845	2.67778	4.11162	3.45857	3.6905	3.91054	4.79874	4.25778	4.19394
E693K (Italian)	10.4559	11.0269	10.7328	10.5577	10.5035	10.7877	8.52648	9.01508	8.98389	8.66359	9.0088	9.01117
E693Q (Dutch)	8.36841	9.01508	8.73909	8.90061	8.7338	8.92563	7.96932	9.15048	9.01554	9.11571	8.08596	8.17544
D694N (Iowa)	4.38321	5.92932	5.16517	4.64743	4.86364	5.58311	2.50858	2.94658	2.87572	2.8927	2.94042	2.83816
A713T	2.07041	2.56945	2.3735	2.28222	2.20489	2.37734	1.68162	2.10604	1.86264	1.71496	1.75451	1.80808
T714A (Iranian)	5.12134	6.73494	6.22234	5.16359	5.98672	5.61341	4.32465	5.23318	4.41542	5.21308	4.80802	4.82746
T714I (Austrian)	31.3844	36.145	34.9712	34.2119	32.3413	33.0651	18.5578	20.4911	19.0064	19.7427	19.3399	20.0849
V715A (German)	26.7844	29.5641	27.5868	28.5489	29.2644	27.8618	15.6804	18.3376	17.1121	15.9946	17.1502	17.0502
V715M (French)	26.7139	31.7474	29.7364	29.4644	29.2607	28.1794	17.6407	19.5237	18.1326	18.8602	19.3815	18.3048
I716M	31.0066	34.2824	33.4794	32.5909	34.0299	32.9885	23.1269	26.8972	23.8927	24.7718	26.8176	24.4234
I716F (Iberian)	9.51877	8.7104	9.76867	8.60233	9.63871	9.74193	5.31075	5.10782	5.72352	7.57493	5.31657	7.05644
I716T	15.0501	16.5798	15.4961	15.5603	15.9527	15.7992	21.7757	23.9178	22.3864	23.2278	22.6722	22.4765
I716V (Florida)	10.0827	11.6433	11.0044	11.5996	10.6414	10.1457	8.72288	9.26608	8.9187	9.22147	8.79222	8.84939
V717F	19.6782	22.3279	21.5154	21.4072	21.9294	22.0127	14.3443	15.8615	15.1428	15.0607	14.5197	14.8787
V717G	19.2602	22.0299	21.4317	21.8953	19.4372	20.2833	8.8401	9.91343	9.46707	9.59958	9.09466	9.79159
V717L	8.04906	7.08389	6.97276	5.72352	7.50431	7.58977	4.48075	3.91738	4.39588	5.0984	4.39259	4.9758
V717I (London)	15.845	16.0747	9.44923	9.90472	15.8934	9.74213	5.65194	5.93879	3.73542	3.5432	3.75893	4.48198
T719P	25.4345	30.736	26.2083	26.7981	28.0724	30.073	18.0851	21.2193	18.8576	18.163	18.3165	19.3945
M722K	20.369	23.8741	20.6019	22.9815	20.541	22.3246	13.318	14.1918	13.4323	13.3747	13.8231	13.6468
L723P (Australian)	22.4913	29.4407	25.8593	25.1678	24.5434	25.3393	26.9957	32.9357	31.124	28.7825	28.4724	29.6479
K724N (Belgian)	20.1855	23.009	20.2564	20.7632	22.5677	20.3684	19.2758	21.9104	19.5191	21.6289	19.565	20.8511

## Sheet: Overexpression
	Abeta 40						Abeta 42
Not transfected	2.90454	1.42236	2.47342	2.82285	1.82011	2.13525	0	0	0	0	0	0
Transfected with Wild-type APP	30.8996	22.852	23.4713	25.3063	27.8606	28.3279	5.56769	7.78782	7.00713	5.39688	5.58187	6.62698

## Sheet: Percentage
	Abeta 40						Abeta 42
Wild-type	-52.01	-63.33	-84.97	-67.82	-58.75	-54.36	-22.84	-67.26	-58.37	-18.11	-51.53	-43.28
KM670/671NL (Swedish)	3.73	-12.84	10.74	-6.05	4.69	1.95	-12.78	-17.8	-3.97	-0.59	8.06	-13.1
H677R (English)	125.46	95.05	107.84	112.16	113.37	110.7	98.95	105.97	100	100.8	103.73	109.85
D678H (Taiwanese)	53.44	-1.42	19.78	15.65	14.16	37.66	35.94	7.26	22.16	18.98	26.47	11.97
D678N (Tottori)	-4.23	-20.8	-11.05	-11.32	-16.39	-6.4	-0.38	-6.02	-1.57	-3.96	-3.75	-3.65
E682K (Leuven)	-29.62	-32.94	-36.65	-36.08	-27.27	-27.31	-24.93	-33.88	-34.04	-29.68	-32.85	-25.02
K687N	-21.12	-32.04	-18.26	-19.85	-32.84	-26.56	-28.7	-34.11	-26.39	-29.52	-34.03	-32.87
A692G (Flemish)	-33.98	-43.89	-35.96	-55.04	-33.92	-32.6	-34.54	-45.58	-42.88	-39.25	-50.4	-38.03
E693del (Osaka)	-39.11	-48.53	-39.3	-40.15	-49.46	-44.94	-25.56	-30.78	-25.31	-29.3	-25.01	-28.81
E693G (Arctic)	-76.4	-17.26	17.38	-48.57	22.41	-43.43	40.12	37.82	32.63	-0.91	3.64	2
E693K (Italian)	-27.43	-36.13	-30.58	-37.75	-36.42	-24.11	-18.45	-18.24	-16.3	-17.94	-14.23	-16.47
E693Q (Dutch)	-2.88	-4.22	-16.09	12.41	-5.81	6.77	-4.77	1.5	3.16	2.42	-7.42	-8.4
D694N (Iowa)	-51.21	-59.2	-47.97	-53.74	-50.39	-54.91	-42.77	-50.3	-44.32	-37.76	-39.54	-49.17
A713T	-25.49	-26.4	-33.18	-35.79	-15.19	-22.97	-18.78	-18.04	-21.52	-24.86	-20.43	-23.95
T714A (Iranian)	-14.24	-7.45	-10.66	-12.38	-31.87	-10.64	-15.56	-22.3	-29.04	0.96	-19.69	-14
T714I (Austrian)	-32.89	-33.11	-36.16	-33.67	-33.25	-35.42	-40.87	-43.31	-45.65	-42.29	-40.2	-39.26
V715A (German)	-38.67	-33.89	-39.79	-41.28	-37.64	-43.22	-41.46	-37.97	-37.97	-43.97	-41.4	-38.8
V715M (French)	-21.54	-30.33	-27.26	-28.37	-26.78	-21.97	-33.96	-38.5	-39.02	-35.99	-33.76	-35.04
I716M	-31.95	-26.43	-34.27	-31.08	-26.4	-26.7	-25.41	-21.54	-28.63	-23.99	-21.19	-25.96
I716F (Iberian)	-11.65	-12.11	0.16	-18.32	23.74	-21.48	-44.21	-41.36	-41.41	-11.94	-44.84	-27.57
I716T	116.43	116.2	122.71	110.39	100.09	136.66	44.69	44.26	44.46	49.28	42.12	42.26
I716V (Florida)	-20.74	-18.04	-26.49	-15.06	-21.4	-22.41	-13.49	-20.42	-18.95	-20.5	-17.38	-12.78
V717F	-16.05	-15.29	-19.61	-12.36	-14.25	-15.93	-27.11	-28.96	-29.62	-29.65	-33.79	-32.41
V717G	-22.71	-25.23	-25.66	-24.85	-20.2	-22.27	-54.1	-55	-55.83	-56.16	-53.21	-51.73
V717L	-46.89	-31.53	-40.08	-27.56	-49.36	-45.02	-44.33	-44.7	-36.96	-10.92	-41.47	-34.44
V717I (London)	-71.21	-71.13	-95.82	-83.52	-81.25	-89.21	-64.33	-63.05	-60.47	-64.23	-76.35	-53.99
T719P	0	-15.71	-8.81	-6.59	-2.77	-17.66	-28.9	-30.96	-28.05	-32.22	-34.75	-35.51
M722K	-31.15	-30.88	-28.66	-32.68	-31.85	-26.78	-34.62	-40.56	-34.8	-41.8	-32.71	-38.87
L723P (Australian)	7.03	4.46	5.3	0.73	14.01	-6.94	20.03	11.87	20.36	14.36	16.01	17
K724N (Belgian)	3.51	2.57	1.82	0.79	-5.34	3.05	-4.51	-4.77	-3.64	4.17	-13.31	2.37
